# Supplementary material for: Characterizing the neighborhood risk environment in multisite clinic-based cohort studies: A practical geocoding and data linkages protocol for protected health information
Source: PLoS One. 2022 Dec 29;17(12):e0278672. doi: 10.1371/journal.pone.0278672 (PMC9799318; doi:10.1371/journal.pone.0278672)
Supplement: S2 File — Macro-enabled Excel file that can be used to (1) Link census tracts containing patient geocoded addresses to indicators of neighborhood crime and socioeconomic disadvantage using the census tract geoidentifier, and (2) Assign randomly generated identification numbers to census tracts and strip them of geoidentifiers to maintain patient confidentiality. (XLSM) [file pone.0278672.s002.xlsm]

## Sheet: Cover Sheet
Supplementary File 2 for the manuscript:
Characterizing the Neighborhood Risk Environment In Multisite Clinic-Based Cohort Studies: A Practical Geocoding and Data Linkages Protocol for Protected Health Information
This Master Excel file should be used to:
(1) Link census tracts containing patient geocoded addresses to indicators of neighborhood crime and socioeconomic disadvantage using the census tract geoidentifier, and
(2) Assign randomly generated identification numbers to census tracts and strip them of geoidentifiers to maintain patient confidentiality.
Description of each worksheet included in this Excel file:
Worksheet name	Data to be copied into worksheet	Notes
JoinedDataREDCapID	Cenus tract identifier for each census tract containing >1 geocoded patient address	The REDCAPID in column A represents the ID that should be assigned to each patient observation prior to geocoding. The format and content of the IDs included in column A will be study-specific.
ACS	Census tract identifier and data for each socioeconomic indicator that was abstracted from the US Census Bureau ACS 5-year estimates
Crime	Census tract identifier and data for each crime risk index that was abstracted from Esri Business Analysts Online
NOTE 1. In order for the Macros in this Excel file to function properly, a maximum of 5 indicators can be added to columns G through K of worksheet "JoinedDataREDCapID". Including data in column L or beyond will prohibit the Macros from linking the data by census tract. The Macros do not depend on the name or type of data that are included in columns G through K such that all 5 indicators can be …

## Sheet: JoinedDataREDCapID
REDCAPID	GEOID	NAME_1	NAMELSAD	GEOID10	NAMELSAD10	PerHS	PerUnem	PerPov	MurderIndex	AssualtIndex
rc4863	1089011011	110.11	Census Tract 110.11	1089	Madison County
rc2193	1089010622	106.22	Census Tract 106.22	1089	Madison County
rc3637	1059973400	9734	Census Tract 9734	1059	Franklin County
rc694	1059973000	9730	Census Tract 9730	1059	Franklin County
rc4672	1069041000	410	Census Tract 410	1069	Houston County
rc4670	1069041000	410	Census Tract 410	1069	Houston County
rc1001	1069041000	410	Census Tract 410	1069	Houston County
rc2334	1069041000	410	Census Tract 410	1069	Houston County
rc1023	1033020704	207.04	Census Tract 207.04	1033	Colbert County
rc208	1101003200	32	Census Tract 32	1101	Montgomery County
rc1815	1101003200	32	Census Tract 32	1101	Montgomery County
rc851	1119011500	115	Census Tract 115	1119	Sumter County
rc3751	1103000100	1	Census Tract 1	1103	Morgan County
rc3638	1113030402	304.02	Census Tract 304.02	1113	Russell County
rc2592	1107050300	503	Census Tract 503	1107	Pickens County
rc4490	1127020300	203	Census Tract 203	1127	Walker County
rc3390	1073004902	49.02	Census Tract 49.02	1073	Jefferson County
rc4909	1073012905	129.05	Census Tract 129.05	1073	Jefferson County
rc4917	1073012905	129.05	Census Tract 129.05	1073	Jefferson County
rc2008	1079979400	9794	Census Tract 9794	1079	Lawrence County
rc4987	1131034800	348	Census Tract 348	1131	Wilcox County
rc1737	1073012910	129.1	Census Tract 129.10	1073	Jefferson County
rc4538	1093964700	9647	Census Tract 9647	1093	Marion County
rc4017	1093964400	9644	Census Tract 9644	1093	Marion County
rc2786	1051030600	306	Census Tract 306	1051	Elmore County
rc1924	1051030400	304	Census Tract 304	1051	Elmore County
rc807	1039962400	9624	Census Tract 9624	1039	Covington County
rc110	1039961800	9618	Census Tract 9618	1039	Covington County
rc3383	1039963000	9630	Census Tract 9630	1039	Covington County
rc3524	1021060102	601.02	Census Tract 601.02	1021	Chilton County
rc2393	1013952900	9529	Census Tract 9529	1013	Butler County
rc2124	1097003301	33.01	Census Tract 33.01	1097	Mobile County
rc2973	1115040201	402.01	Census Tract 402.01	1115	St. Clair County
rc4635	1111000300	3	Census Tract 3	1111	Randolph County
rc3784	1111000400	4	Census Tract 4	1111	Randolph County
rc615	1097000800	8	Census Tract 8	1097	Mobile County
rc2270	1117030319	303.19	Census Tract 303.19	1117	Shelby County
rc61	1117030319	303.19	Census Tract 303.19	1117	Shelby County
rc4788	1081041300	413	Census Tract 413	1081	Lee County
rc4978	1097002502	25.02	Census Tract 25.02	1097	Mobile County
rc2624	1099075900	759	Census Tract 759	1099	Monroe County
rc4686	1097000901	9.01	Census Tract 9.01	1097	Mobile County
rc37	1003011501	115.01	Census Tract 115.01	1003	Baldwin County
rc4853	1011952200	9522	Census Tract 9522	1011	Bullock County
rc1499	1003010800	108	Census Tract 108	1003	Baldwin County
rc2611	1003010500	105	Census Tract 105	1003	Baldwin County
rc142	1003010705	107.05	Census Tract 107.05	1003	Baldwin County
rc2934	1043965000	9650	Census Tract 9650	1043	Cullman County
rc98	1043964900	9649	Census Tract 9649	1043	Cullman County
rc4423	1095031200	312	Census Tract 312	1095	Marshall County
rc1581	1055001200	12	Census Tract 12	1055	Etowah County
rc4504	1055010800	108	Census Tract 108	1055	Etowah County
rc1650	1095030500	305	Census Tract 305	1095	Marshall County
rc1648	1017954600	9546	Census Tract 9546	1017	Chambers County
rc2559	1023956800	9568	Census Tract 9568	1023	Choctaw County
rc130	1097003709	37.09	Census Tract 37.09	1097	Mobile County
rc1003	1097003709	37.09	Census Tract 37.09	1097	Mobile County
rc1348	1097003709	37.09	Census Tract 37.09	1097	Mobile County
rc3999	1015000200	2	Census Tract 2	1015	Calhoun County
rc1875	1031010900	109	Census Tract 109	1031	Coffee County
rc441	1031010500	105	Census Tract 105	1031	Coffee County
rc3376	1035960600	9606	Census Tract 9606	1035	Conecuh County
rc811	1125010403	104.03	Census Tract 104.03	1125	Tuscaloosa County
rc4380	1125011200	112	Census Tract 112	1125	Tuscaloosa County
rc245	1125011200	112	Census Tract 112	1125	Tuscaloosa County
rc3014	1065040400	404	Census Tract 404	1065	Hale County
rc1028	1049961100	9611	Census Tract 9611	1049	DeKalb County
rc2741	1071950800	9508	Census Tract 9508	1071	Jackson County
rc685	1061050300	503	Census Tract 503	1061	Geneva County
rc177	1089003100	31	Census Tract 31	1089	Madison County
rc2688	1089003100	31	Census Tract 31	1089	Madison County
rc4980	1015002103	21.03	Census Tract 21.03	1015	Calhoun County
rc3635	1047956800	9568	Census Tract 9568	1047	Dallas County
rc2235	1063060100	601	Census Tract 601	1063	Greene County
rc2178	1113030401	304.01	Census Tract 304.01	1113	Russell County
rc204	1073014105	141.05	Census Tract 141.05	1073	Jefferson County
rc3120	1073002200	22	Census Tract 22	1073	Jefferson County
rc3485	1073004000	40	Census Tract 40	1073	Jefferson County
rc4561	1073004500	45	Census Tract 45	1073	Jefferson County
rc41	1073004500	45	Census Tract 45	1073	Jefferson County
rc2030	1073004500	45	Census Tract 45	1073	Jefferson County
rc3804	1041963700	9637	Census Tract 9637	1041	Crenshaw County
rc2115	1041963700	9637	Census Tract 9637	1041	Crenshaw County
rc3478	1073004701	47.01	Census Tract 47.01	1073	Jefferson County
rc3362	1073005903	59.03	Census Tract 59.03	1073	Jefferson County
rc2703	1073005903	59.03	Census Tract 59.03	1073	Jefferson County
rc1338	1101000600	6	Census Tract 6	1101	Montgomery County
rc2023	1101000600	6	Census Tract 6	1101	Montgomery County
rc1076	1053970700	9707	Census Tract 9707	1053	Escambia County
rc4968	1053970100	9701	Census Tract 9701	1053	Escambia County
rc2954	1101002000	20	Census Tract 20	1101	Montgomery County
rc194	1045020500	205	Census Tract 205	1045	Dale County
rc2241	1027959000	9590	Census Tract 9590	1027	Clay County
rc2832	1019956000	9560	Census Tract 9560	1019	Cherokee County
rc3722	1123962300	9623	Census Tract 9623	1123	Tallapoosa County
rc113	1123962400	9624	Census Tract 9624	1123	Tallapoosa County
rc4204	1103001000	10	Census Tract 10	1103	Morgan County
rc341	1103005303	53.03	Census Tract 53.03	1103	Morgan County
rc4116	1033020300	203	Census Tract 203	1033	Colbert County
rc3815	1109189100	1891	Census Tract 1891	1109	Pike County
rc1525	1015000800	8	Census Tract 8	1015	Calhoun County
rc1883	1015000800	8	Census Tract 8	1015	Calhoun County
rc4527	1097003703	37.03	Census Tract 37.03	1097	Mobile County
rc577	1073010704	107.04	Census Tract 107.04	1073	Jefferson County
rc571	1055011200	112	Census Tract 112	1055	Etowah County
rc4602	1055011200	112	Census Tract 112	1055	Etowah County
rc2522	1133965700	9657	Census Tract 9657	1133	Winston County
rc1149	1007010004	100.04	Census Tract 100.04	1007	Bibb County
rc4490	1103005106	51.06	Census Tract 51.06	1103	Morgan County
rc1346	1005950700	9507	Census Tract 9507	1005	Barbour County
rc1005	1121010900	109	Census Tract 109	1121	Talladega County
rc4861	1091973400	9734	Census Tract 9734	1091	Marengo County
rc4931	1121011800	118	Census Tract 118	1121	Talladega County
rc291	1101005407	54.07	Census Tract 54.07	1101	Montgomery County
rc4973	1057020200	202	Census Tract 202	1057	Fayette County
rc2019	1129044000	440	Census Tract 440	1129	Washington County
rc325	1083020600	206	Census Tract 206	1083	Limestone County
rc4978	1083020600	206	Census Tract 206	1083	Limestone County
rc3021	1069040202	402.02	Census Tract 402.02	1069	Houston County
rc4623	1089002600	26	Census Tract 26	1089	Madison County
rc1537	1009050101	501.01	Census Tract 501.01	1009	Blount County
rc1841	1077010200	102	Census Tract 102	1077	Lauderdale County
rc696	1003011202	112.02	Census Tract 112.02	1003	Baldwin County
rc2349	1025957602	9576.02	Census Tract 9576.02	1025	Clarke County
rc448	1025957901	9579.01	Census Tract 9579.01	1025	Clarke County
rc4474	1025957800	9578	Census Tract 9578	1025	Clarke County
rc2410	1001020300	203	Census Tract 203	1001	Autauga County
rc97
rc1620
